# Supplementary material for: Multiple Locus Variable-Number Tandem-Repeat and Single-Nucleotide Polymorphism-Based Brucella Typing Reveals Multiple Lineages in Brucella melitensis Currently Endemic in China
Source: Front Vet Sci. 2017 Dec 14;4:215. doi: 10.3389/fvets.2017.00215 (PMC5735110; doi:10.3389/fvets.2017.00215)
Supplement: Table S1 — MLVA-16 dataset of 110 Brucella melitensis strains collected from 2010 to 2016 in China. [file table_1.xlsx]

## Sheet: Sheet1
Key	Strain		Biovar	Host	Location	Year	MLVA-8	ST	Bruce06	Bruce08	Bruce11	Bruce12	Bruce42	Bruce43	Bruce45	Bruce55	Bruce18	Bruce19	Bruce21	Bruce04	Bruce07	Bruce09	Bruce16	Bruce30
Brue1	GS2632	B.melitensis	3	sheep	Gansu	2015	*	138	1	5	3	14	2	2	3	2	4	46	8	3	4	3	8	5
Brue2	GS1683		3	sheep	Gansu	2016	42	8	1	5	3	13	2	2	3	2	4	41	8	4	4	3	6	8
Brue3	GS1692		3	sheep	Gansu	2016	42	8	1	5	3	13	2	2	3	2	4	41	8	4	4	3	6	8
Brue4	GS1655		3	sheep	Gansu	2016	42	8	1	5	3	13	2	2	3	2	4	41	8	10	4	3	3	5
Brue5	GS1672		3	sheep	Gansu	2016	42	8	1	5	3	13	2	2	3	2	4	41	8	5	4	3	5	8
Brue6	HB1520		3	sheep	Hebei	2015	42	8	1	5	3	13	2	2	3	2	4	41	8	4	4	3	5	8
Brue7	HB1501		3	sheep	Hebei	2015	42	8	1	5	3	13	2	2	3	2	4	41	8	6	4	3	7	5
Brue8	HB1528		3	sheep	Hebei	2015	42	8	1	5	3	13	2	2	3	2	4	41	8	5	4	3	5	8
Brue9	HB1526		3	sheep	Hebei	2015	42	8	1	5	3	13	2	2	3	2	4	41	8	7	4	3	6	6
Brue10	HB1515		3	sheep	Hebei	2015	42	8	1	5	3	13	2	2	3	2	4	41	8	7	4	3	5	8
Brue11	HB1601	B.melitensis	3	sheep	Hebei	2016	42	8	1	5	3	13	2	2	3	2	4	41	8	5	4	3	5	5
Brue12	HB1602	B.melitensis	3	sheep	Hebei	2016	42	8	1	5	3	13	2	2	3	2	4	41	8	7	4	3	6	6
Brue13	HN-2	B.melitensis	3	sheep	Henan	2016	42	139	1	5	3	13	2	3	3	2	4	41	8	5	5	3	6	4
Brue14	HN-4	B.melitensis	3	sheep	Henan	2016	42	139	1	5	3	13	2	3	3	2	4	41	8	5	5	3	6	4
Brue15	HN-6	B.melitensis	3	sheep	Henan	2016	43	8	1	5	3	13	3	2	3	2	4	41	8	4	4	9	4	6
Brue16	HN-7	B.melitensis	3	sheep	Henan	2016	42	139	1	5	3	13	2	2	3	2	4	41	8	5	4	3	7	5
Brue17	HN-11		3	sheep	Henan	2016	42	8	1	5	3	13	2	2	3	2	4	41	8	6	4	3	8	6
Brue18	HN-12		3	sheep	Henan	2016	42	8	1	5	3	13	2	2	3	2	4	41	8	5	4	3	3	4
Brue19	HN-19		3	sheep	Henan	2016	42	8	1	5	3	13	2	2	3	2	4	41	8	7	4	3	6	6
Brue20	HN-20		3	sheep	Henan	2016	42	8	1	5	3	13	2	2	3	2	4	41	8	4	4	3	5	6
Brue21	LN-1409	B.melitensis	3	cattle	Liaoning	2014	42	8	1	5	3	13	2	2	3	2	4	41	8	5	4	3	5	5
Brue22	LN-1417	B.melitensis	3	sheep	Liaoning	2014	42	8	1	5	3	13	2	2	3	2	4	41	8	5	4	3	5	5
Brue23	LN-1601		3	sheep	Liaoning	2016	42	8	1	5	3	13	2	2	3	2	4	41	8	4	4	3	6	10
Brue24	LN-1602		3	sheep	Liaoning	2016	42	8	1	5	3	13	2	2	3	2	4	41	8	5	4	3	5	6
Brue25	SD-1401	B.melitensis	3	sheep	Shandong	2014	42	8	1	5	3	13	2	2	3	2	4	41	8	8	4	3	8	6
Brue26	SD-1402	B.melitensis	3	sheep	Shandong	2014	42	8	1	5	3	13	2	2	3	2	4	41	8	5	5	3	4	4
Brue27	SD-1403	B.melitensis	3	sheep	Shandong	2014	42	8	1	5	3	13	2	2	3	2	4	41	8	8	4	3	8	6
Brue28	SD-1508	B.melitensis	3	sheep	Shandong	2015	42	139	1	5	3	13	2	2	3	2	4	41	8	4	4	3	8	5
Brue29	SD-1510	B.melitensis	3	sheep	Shandong	2015	42	8	1	5	3	13	2	2	3	2	4	41	8	4	4	3	8	5
Brue30	SD-1513		3	sheep	Shandong	2015	42	8	1	5	3	13	2	2	3	2	4	41	8	7	4	3	6	6
Brue31	SD-1601		3	sheep	Shandong	2016	42	139	1	5	3	13	2	2	3	2	4	41	8	5	4	3	3	4
Brue32	SHX-1503	B.melitensis	3	sheep	Shanxi	2015	42	8	1	5	3	13	2	2	3	2	4	41	8	4	4	3	13	5
Brue33	SHX-1504	B.melitensis	3	sheep	Shanxi	2015	42	8	1	5	3	13	2	2	3	2	4	41	8	5	4	3	10	5
Brue34	SHX-1509	B.melitensis	3	sheep	Shanxi	2015	42	8	1	5	3	13	2	2	3	2	4	41	8	4	4	3	12	5
Brue35	SHX-1510	B.melitensis	3	sheep	Shanxi	2015	42	8	1	5	3	13	2	2	3	2	4	41	8	4	4	3	13	5
Brue36	SHX-1511	B.melitensis	3	sheep	Shanxi	2015	42	8	1	5	3	13	2	2	3	2	4	41	8	4	4	3	7	5
Brue37	SHX-1514	B.melitensis	3	sheep	Shanxi	2015	42	8	1	5	3	13	2	2	3	2	4	41	8	4	4	3	7	5
Brue38	SHX-1515	B.melitensis	3	sheep	Shanxi	2015	42	8	1	5	3	13	2	2	3	2	4	41	8	4	4	3	13	5
Brue39	SHX-1603		3	sheep	Shanxi	2016	42	8	1	5	3	13	2	2	3	2	4	41	8	6	4	3	7	5
Brue40	SHX-1611		3	sheep	Shanxi	2016	42	8	1	5	3	13	2	2	3	2	4	41	8	6	4	3	8	5
Brue41	SHX-1613		3	sheep	Shanxi	2016	42	8	1	5	3	13	2	2	3	2	4	41	8	6	4	3	5	6
Brue42	SHX-1620		3	sheep	Shanxi	2016	42	8	1	5	3	13	3	2	3	2	4	41	8	6	4	3	5	5
Brue43	SHX-1622		3	sheep	Shanxi	2016	42	8	1	5	3	13	2	2	3	2	4	41	8	4	4	3	2	8
Brue44	SHX-1623		3	sheep	Shanxi	2016	42	141	1	5	3	13	2	2	3	2	5	41	8	5	4	3	6	6
Brue45	Bruxj01		3	sheep	Xinjiang	2010	42	139	1	5	3	13	2	2	3	2	4	41	8	4	4	3	7	10
Brue46	Bruxj02		3	sheep	Xinjiang	2010	42	139	1	5	3	13	2	2	3	2	4	41	8	4	4	3	7	10
Brue47	Bruxj03		3	sheep	Xinjiang	2010	63	8	1	5	3	13	2	3	3	2	4	41	8	6	4	3	6	5
Brue48	Bruxj04		3	sheep	Xinjiang	2010	63	8	1	5	3	13	2	3	3	2	4	41	8	4	4	3	6	5
Brue49	Bruxj05		3	sheep	Xinjiang	2010	42	8	1	5	3	13	2	2	3	2	4	41	8	6	4	3	7	5
Brue50	Bruxj06		3	goat	Xinjiang	2010	42	8	1	5	3	13	2	2	3	2	4	41	8	4	4	3	5	5
Brue51	Bruxj08		3	sheep	Xinjiang	2011	42	8	1	5	3	13	2	2	3	2	4	41	8	4	4	3	5	5
Brue52	Bruxj09		1	sheep	Xinjiang	2011	42	8	1	5	3	13	2	2	3	2	4	41	8	4	4	3	6	7
Brue53	Bruxj10		3	sheep	Xinjiang	2011	42	8	1	5	3	13	2	2	3	2	4	41	8	4	4	3	6	10
Brue54	Bruxj11		3	sheep	Xinjiang	2012	42	137	1	5	3	13	2	2	3	2	4	41	8	4	4	3	6	5
Brue55	Bruxj12		1	sheep	Xinjiang	2012	42	8	1	5	3	13	2	2	3	2	4	41	8	5	4	3	3	4
Brue56	Bruxj13		3	sheep	Xinjiang	2012	63	8	1	5	3	13	2	3	3	2	4	41	8	6	4	3	6	5
Brue57	Bruxj14		3	sheep	Xinjiang	2012	42	8	1	5	3	13	2	2	3	2	4	41	8	4	4	3	9	8
Brue58	Bruxj15		3	sheep	Xinjiang	2012	42	8	1	5	3	13	2	2	3	2	4	41	8	4	4	3	6	10
Brue59	Bruxj16		1	sheep	Xinjiang	2012	42	8	1	5	3	13	2	2	3	2	4	41	8	4	4	3	3	4
Brue60	Bruxj17		3	cattle	Xinjiang	2012	*	140	1	5	3	13	2	4	3	2	4	41	8	6	4	8	7	6
Brue61	Bruxj18		3	sheep	Xinjiang	2013	42	139	1	5	3	13	2	2	3	2	4	41	8	4	4	3	9	9
Brue62	Bruxj19		3	sheep	Xinjiang	2013	63	8	1	5	3	13	2	3	3	2	4	41	8	6	4	3	6	5
Brue63	Bruxj20		3	sheep	Xinjiang	2013	42	8	1	5	3	13	2	2	3	2	4	41	8	4	4	3	6	8
Brue64	Bruxj21		3	sheep	Xinjiang	2013	63	8	1	5	3	13	2	3	3	2	4	41	8	6	4	3	6	5
Brue65	Bruxj22		3	sheep	Xinjiang	2013	42	8	1	5	3	13	2	2	3	2	4	41	8	7	4	3	3	7
Brue66	Bruxj23		3	sheep	Xinjiang	2013	42	8	1	5	3	13	2	2	3	2	4	41	8	5	4	3	5	7
Brue67	Bruxj24		1	sheep	Xinjiang	2013	42	8	1	5	3	13	2	2	3	2	4	41	8	6	4	3	5	7
Brue68	Bruxj25		3	sheep	Xinjiang	2013	42	8	1	5	3	13	2	2	3	2	4	41	8	4	4	3	6	10
Brue69	Bruxj26		3	sheep	Xinjiang	2013	63	8	1	5	3	13	2	3	3	2	4	41	8	6	4	3	6	5
Brue70	Bruxj27		3	sheep	Xinjiang	2013	42	8	1	5	3	13	2	2	3	2	4	41	8	4	4	3	6	7
Brue71	Bruxj28		3	sheep	Xinjiang	2013	42	139	1	5	3	13	2	2	3	2	4	41	8	4	4	3	6	10
Brue72	Bruxj29		3	sheep	Xinjiang	2013	42	8	1	5	3	13	2	2	3	2	4	41	8	7	4	3	3	7
Brue73	Bruxj30		3	sheep	Xinjiang	2013	42	8	1	5	3	13	2	2	3	2	4	41	8	5	4	3	5	7
Brue74	Bruxj31		3	sheep	Xinjiang	2013	63	139	1	5	3	13	2	3	3	2	4	41	8	5	4	3	6	5
Brue75	Bruxj32		3	sheep	Xinjiang	2013	42	8	1	5	3	13	2	2	3	2	4	41	8	4	4	3	6	7
Brue76	Bruxj33		3	sheep	Xinjiang	2013	42	8	1	5	3	13	2	2	3	2	4	41	8	4	4	3	5	6
Brue77	Bruxj34		3	sheep	Xinjiang	2014	42	8	1	5	3	13	2	2	3	2	4	41	8	5	4	3	5	5
Brue78	Bruxj35		3	sheep	Xinjiang	2014	42	8	1	5	3	13	2	2	3	2	4	41	8	4	4	3	6	8
Brue79	Bruxj36		1	sheep	Xinjiang	2014	42	8	1	5	3	13	2	2	3	2	4	41	8	7	4	3	6	6
Brue80	Bruxj37		3	sheep	Xinjiang	2014	42	139	1	5	3	13	2	2	3	2	4	41	8	4	4	3	6	7
Brue81	Bruxj38		3	sheep	Xinjiang	2014	42	8	1	5	3	13	2	2	3	2	4	41	8	5	4	3	5	6
Brue82	Bruxj39		2	sheep	Xinjiang	2014	63	8	1	5	3	13	2	3	3	2	4	41	8	5	4	3	6	5
Brue83	Bruxj40		2	sheep	Xinjiang	2014	42	8	1	5	3	13	2	2	3	2	4	41	8	5	4	3	5	5
Brue84	Bruxj41		3	sheep	Xinjiang	2014	42	8	1	5	3	13	2	2	3	2	4	41	8	5	4	3	5	7
Brue85	Bruxj42		1	sheep	Xinjiang	2014	63	8	1	5	3	13	2	3	3	2	4	41	8	7	4	7	5	5
Brue86	Bruxj43		3	sheep	Xinjiang	2015	42	8	1	5	3	13	2	2	3	2	4	41	8	4	4	3	5	6
Brue87	Bruxj44		3	sheep	Xinjiang	2015	42	8	1	5	3	13	2	2	3	2	4	41	8	4	4	3	5	6
Brue88	Bruxj45		1	sheep	Xinjiang	2015	42	8	1	5	3	13	2	2	3	2	4	41	8	5	4	3	7	5
Brue89	Bruxj46		3	sheep	Xinjiang	2015	42	8	1	5	3	13	2	2	3	2	4	41	8	6	4	3	5	5
Brue90	Bruxj47		1	sheep	Xinjiang	2015	63	8	1	5	3	13	2	3	3	2	4	41	8	7	4	3	8	5
Brue91	Bruxj48		3	sheep	Xinjiang	2015	42	8	1	5	3	13	2	2	3	2	4	41	8	6	4	3	7	5
Brue92	Bruxj49		3	sheep	Xinjiang	2015	42	8	1	5	3	13	2	2	3	2	4	41	8	4	4	3	7	6
Brue93	Bruxj50		1	sheep	Xinjiang	2015	42	8	1	5	3	13	2	2	3	2	4	41	8	7	4	3	8	6
Brue94	Bruxj60		3	sheep	Xinjiang	2016	*	139	1	5	3	13	2	4	3	2	4	41	8	8	4	7	5	6
Brue95	Bruxj61		3	sheep	Xinjiang	2016	42	8	1	5	3	13	2	2	3	2	4	41	8	5	4	3	5	11
Brue96	Bruxj69		3	sheep	Xinjiang	2016	*	139	1	5	3	13	2	4	3	2	4	41	8	6	4	3	5	5
Brue97	Bruxj71		3	sheep	Xinjiang	2016	*	8	1	5	3	13	2	4	3	2	4	41	8	6	4	3	5	5
Brue98	Bruxj74		3	sheep	Xinjiang	2016	*	8	1	5	3	13	2	4	3	2	4	41	8	6	4	3	5	5
Brue99	Bruxj75		3	sheep	Xinjiang	2016	*	8	1	5	3	13	2	4	3	2	4	41	8	6	4	3	8	5
Brue100	Bruxj76		3	sheep	Xinjiang	2016	*	8	1	5	3	13	2	4	3	2	4	41	8	6	4	3	5	5
Brue101	Bruxj79		3	sheep	Xinjiang	2016	63	8	1	5	3	13	2	3	3	2	4	41	8	5	4	3	6	5
Brue102	Bruxj80		3	sheep	Xinjiang	2016	42	8	1	5	3	13	2	2	3	2	4	41	8	4	4	3	5	6
Brue103	Bruxj81		3	sheep	Xinjiang	2016	*	8	1	5	3	13	2	4	3	2	4	41	8	4	4	3	5	5
Brue104	Bruxj83		3	sheep	Xinjiang	2016	*	139	1	5	3	13	2	4	3	2	4	41	8	5	4	3	6	5
Brue105	Bruxj84		3	sheep	Xinjiang	2016	43	139	1	5	3	13	3	2	3	2	4	41	8	4	4	8	6	7
Brue106	Bruxj85		3	sheep	Xinjiang	2016	63	8	1	5	3	13	2	3	3	2	4	41	8	4	4	3	3	6
Brue107	Bruxj89		3	sheep	Xinjiang	2016	43	8	1	5	3	13	3	2	3	2	4	41	8	7	4	3	6	6
Brue108	Bruxj94		3	sheep	Xinjiang	2016	*	8	1	5	3	13	2	4	3	2	4	41	8	8	4	7	5	6
Brue109	Bruxj96		3	sheep	Xinjiang	2016	63	8	1	5	3	13	2	3	3	2	4	41	8	5	4	3	6	5
Brue110	Bruxj98		3	sheep	Xinjiang	2016	*	8	1	5	3	13	2	4	3	2	4	41	8	6	4	3	5	5
