# Supplementary material for: Multiple Locus Variable-Number Tandem-Repeat and Single-Nucleotide Polymorphism-Based Brucella Typing Reveals Multiple Lineages in Brucella melitensis Currently Endemic in China
Source: Front Vet Sci. 2017 Dec 14;4:215. doi: 10.3389/fvets.2017.00215 (PMC5735110; doi:10.3389/fvets.2017.00215)
Supplement: Table S2 — MLVA-16 dataset of 90 Brucella melitensis used for whole-genome sequence-single-nucleotide polymorphism-based phylogenetic analysis. [file table_2.xlsx]

## Sheet: Sheet3
Strains	Host	Year	Geographic Location	Bruce6	Bruce8	Bruce11	Bruce12	Bruce42	Bruce43	Bruce45	Bruce55	Bruce18	Bruce19	Bruce21	Bruce4	Bruce7	Bruce9	Bruce16	Bruce30
UK31/99	Human	1999	Egypt	4	5	3	13	1	1	3	3	7	43	8	4	5	13	6	3
UK22/06	Human	2006	Somalia	1	5	3	13	2	2	3	2	4	41	8	5	4	4	4	4
UK19/04	Human	2005	Somalia	2	5	3	13	4	2	3	5	4	36	8	5	6	8	5	6
UK14-06	Human	2006	Somalia	3	5	3	13	4	2	3	5	4	36	8	4	4	8	5	5
UK3/06	Human	2006	Cyprus	1	5	3	13	3	2	3	2	4	41	8	5	3	4	7	6
UK24/06	Human	2006	Nigeria	2	5	3	13	4	2	3	3	8	36	8	5	6	8	8	3
SKN25	Ovine	2015	India	1	5	3	12	2	2	3	2	4	41	8	2	4	4	5	6
Phil1136/12	Human	2012	Malaysia	1	5	3	13	2	2	3	2	4	41	8	13	4	4	5	7
MY1483/09	Human	2009	Malaysia	1	5	3	13	3	2	3	2	4	41	8	9	4	4	5	7
KU/RCF-96	Human	2014	Kuwait	1	5	3	13	2	2	3	2	4	41	8	6	4	4	6	4
KU/RCF-84	Human	2014	Kuwait	1	5	3	13	3	3	3	2	4	41	8	5	4	4	9	4
KU/RCF-64	Human	2014	Kuwait	1	5	3	13	3	2	3	2	4	41	8	4	4	4	5	5
KU/RCF-03	Human	2014	Kuwait	2	5	3	13	3	2	3	6	5	36	8	5	4	8	8	5
F15/06-7	Human	2006	Sicily,Italy	3	6	3	13	1	1	3	3	7	43	8	8	4	8	5	3
F9/05		2005	Turkey	1	5	3	13	4	2	3	2	4	41	8	6	4	4	5	5
F8/01-155	Bovine	2001	Kosovo	1	5	3	13	4	2	3	2	4	41	8	8	4	4	9	8
F5/07-239A	Ovine	2007	Italy	3	6	3	14	1	1	3	3	7	43	8	4	4	9	5	3
F10/06-16	Human	2006	Thailand	1	5	3	13	4	2	3	2	4	41	8	4	4	4	6	7
F10/05-2		2005	Portugal	3	4	3	13	4	2	3	3	6	36	5	2	5	7	3	6
F6/05-6	Bovine	2005	Sudan	1	5	3	12	2	2	3	2	4	41	8	7	4	4	5	3
F2/06-6	Ovine	2006	Portugal	1	5	3	13	2	2	3	2	4	41	8	4	6	4	4	5
F1/06 B10	Goat	2006	Zimbawe	3	5	3	14	3	2	3	3	6	36	8	4	4	8	4	6
CNGB 1120	Human	2006	Argentina	3	4	2	13	4	2	3	3	7	36	6	2	5	5	4	5
CNGB 290	Human	1996	Argentina	3	4	2	13	4	2	3	3	9	36	6	2	3	8	5	6
C-568	Human	2014	Kalmykia, Russia	1	5	3	13	2	2	3	2	4	36	8	4	5	4	5	4
C-558	Human	2013	Dagestan, Russia	1	5	3	13	2	2	3	2	4	36	7	4	5	4	5	4
C-554	Human	2012	Dagestan, Russia	1	5	3	13	2	2	3	2	3	41	8	2	5	4	3	9
BRUC101	Human	2014	Egypt	3	5	3	13	1	1	3	3	7	43	8	5	5	11	5	3
BRUC048	Human		Egypt	3	5	3	13	1	1	3	3	7	43	8	6	6	9	7	3
Br.m-1771/12-Geo	Human	2012	Georgia	1	5	3	13	2	2	3	2	4	41	8	5	5	4	10	4
Br.m-1268/11-Geo	Bovine	2011	Georgia	1	5	3	13	2	2	3	2	4	41	8	5	6	4	5	4
Br.m-1252/10-Geo	Bovine	2010	Georgia	1	5	3	14	2	2	3	2	4	41	8	6	8	4	7	7
BM IND1	Goat	2007	India	1	5	3	13	2	3	3	2	4	41	8	6	4	4	6	9
BG2(S27)	Goat	2008	Pakistan	1	5	3	13	2	2	3	2	4	41	8	5	4	8	7	6
BCB033	Human	2006	China	1	5	3	13	2	2	3	2	4	41	8	6	4	4	7	6
BCB028	Ovine	1956	China	1	5	3	13	2	2	3	2	4	41	8	6	4	4	6	6
B115	Goat	1962	Malta	3	4	3	13	4	2	3	2	6	36	5	2	4	9	6	5
ADMAS-G1	Goat	2013	India	2	4	2	13	2	2	3	3	5	36	6	2	5	8	3	6
548	Ovine	1948	Saratov, Russia	1	5	3	13	2	2	3	2	4	41	8	4	4	4	5	5
043		2010	Xinjiang, China	1	5	3	13	2	2	3	2	4	41	8	7	4	4	7	8
M28	Ovine	1950s	China	1	5	3	13	2	2	3	2	4	41	8	7	4	4	5	5
20236	Human	2012	Inner Mongolia,China	1	5	3	13	2	2	3	2	4	41	8	5	4	4	8	4
C-573	Human	2014	Russia	1	5	3	13	2	2	3	2	4	41	8	4	6	4	8	5
NI	Bovine	2007	China	1	5	3	13	2	2	3	2	4	41	8	4	4	4	8	8
Ether		1961	Italy	3	5	3	13	1	1	3	3	7	43	8	6	5	12	9	3
16M	Goat		USA	3	4	2	13	4	2	3	3	5	36	6	2	5	8	3	6
63/9		1963	India	1	5	3	12	2	2	3	2	4	41	8	7	4	3	5	4
M5-90	Vaccine		China	1	5	3	13	2	2	3	2	4	41	8	6	4	3	7	5
HN-6	Ovine	2016	Henan, China	1	5	3	13	3	2	3	2	4	41	8	4	4	9	4	6
HB1526	Ovine	2015	Hebei, China	1	5	3	13	2	2	3	2	4	41	8	7	4	3	6	6
Bruxj38	Ovine	2014	Xinjiang, China	1	5	3	13	2	2	3	2	4	41	8	5	4	3	5	6
Bruxj08	Ovine	2011	Xinjiang, China	1	5	3	13	2	2	3	2	4	41	8	4	4	3	5	5
Bruxj21	Ovine	2013	Xinjiang, China	1	5	3	13	2	3	3	2	4	41	8	6	4	3	6	5
Bruxj71	Ovine	2014	Xinjiang, China	1	5	3	13	2	4	3	2	4	41	8	6	4	3	5	5
Bruxj85	Ovine	2014	Xinjiang, China	1	5	3	13	2	3	3	2	4	41	8	4	4	3	3	6
Bruxj09	Ovine	2011	Xinjiang, China	1	5	3	13	2	2	3	2	4	41	8	4	4	3	6	7
Bruxj20	Ovine	2014	Xinjiang, China	1	5	3	13	2	2	3	2	4	41	8	4	4	3	6	8
66/59	Ovine	1966	India	1	5	3	13	2	2	3	2	4	41	8	4	4	4	7	4
CNGB 1076	Human	2006	Argentina	3	4	3	13	4	2	3	3	7	36	6	2	4	6	7	4
KU/RCF-31	Human	2014	Kuwait	1	5	3	13	2	2	3	2	4	41	8	4	4	4	5	4
BwIM_AFG_63	Human	2016	Afghanistan	1	5	3	13	2	3	3	2	4	41	8	9	4	3	9	4
BwIM_ALB_46	Human	2015	Albania	1	5	3	13	3	2	3	2	4	41	8	6	4	3	6	7
BwIM_BGR_21	Human	2016	Bulgaria	1	5	3	13	3	2	3	2	5	36	8	5	4	3	5	4
BwIM_IRN_28	Human	2015	Iran	1	5	3	13	2	2	3	2	4	41	8	6	4	3	3	6
BwIM_IRN_37	Human	2015	Iran	1	5	3	13	3	2	3	2	4	41	8	5	4	3	5	4
BwIM_IRQ_11	Human	2014	Iraq	1	5	3	13	3	2	3	2	4	41	8	6	4	3	7	5
BwIM_IRQ_43	Human	2015	Iraq	1	5	3	13	3	2	3	2	4	41	8	4	4	3	5	5
BwIM_ITA_45	Human	2015	Italy	3	6	3	14	1	1	3	3	7	43	8	8	6	5	6	3
BwIM_ITA_55	Human	2016	Italy	3	6	3	14	1	1	3	3	7	43	8	6	6	9	7	3
BwIM_JOR_13	Human	2015	Jordan	1	5	3	13	3	2	3	2	4	41	8	5	4	3	5	4
BwIM_KWT_42	Human	2016	Kuwait	1	5	3	13	2	2	3	2	4	41	8	5	4	3	10	5
BwIM_MAR_25	Human	2015	Morocco	3	5	3	13	1	1	3	3	7	45	8	6	2	6	6	3
BwIM_SAU_09	Human	2015	Saudi Arabia	1	5	3	13	2	2	3	2	4	41	8	4	4	3	7	6
BwIM_SOM_36a	Human	2014	Somalia	2	5	3	13	3	2	3	4	5	36	8	5	7	7	7	5
BwIM_SYR_41	Human	2016	Syria	1	5	3	13	3	2	3	2	4	41	8	6	4	3	5	4
BwIM_SYR_04	Human	2015	Syria	1	5	3	13	3	2	3	2	4	41	8	4	4	3	4	4
BwIM_TKM_56	Human	2015	Turkmenistan	1	5	3	13	2	2	3	2	4	41	8	6	4	3	6	4
BMM 13/15	Human	2015	Malaysia	1	5	3	13	2	2	3	2	4	41	8	6	4	4	4	7
BMM 26/15	Human	2015	Malaysia	1	5	3	13	3	2	3	2	4	41	8	6	4	4	4	7
BwIM_TUR_02	Human	2016	Turkey	1	5	3	13	3	2	3	2	4	41	8	4	4	3	4	4
BwIM_TUR_03	Human	2014	Turkey	1	5	3	13	3	2	3	2	4	41	8	5	4	9	7	3
BwIM_TUR_24	Human	2015	Turkey	1	5	3	13	3	2	3	2	4	41	8	5	5	3	8	4
VRI 4799/15	Goat	2015	Malaysia	1	5	3	13	3	2	3	2	4	41	8	6	4	4	4	7
VRI 6856/11	Goat	2011	Malaysia	1	5	3	13	2	2	3	2	4	41	8	7	4	4	5	7
QY1	Ovine	2015	China	1	5	3	13	2	3	3	2	4	41	8	6	4	4	3	5
C-572	Human	2014	Dagestan, Russia	1	5	3	13	2	2	3	3	4	41	8	4	5	4	3	4
C-570	Human	2014	Stavropol, Russia	1	5	3	13	2	3	3	2	4	41	8	4	6	4	9	7
C-569	Human	2014	Kalmykia, Russia	1	5	3	13	2	3	3	2	4	41	8	5	5	4	7	4
C-567	Human	2014	Stavropol, Russia	1	5	3	13	2	3	3	3	4	41	8	2	5	4	7	8
Human/CT/US/1995		1995	USA	2	5	3	13	1	1	3	3	7	43	8	6	5	7	6	3
B.abortus 2308				4	5	4	12	2	3	3	3	6	43	8	3	7	3	3	5

## Sheet: Sheet1
VNTR	UK3705	UK3199	UK2905	UK2306	UK2206	UK2204	UK1904	UK1406	UK306	Uk24_06	SKN25	Phil113612	MY148309	KURCF-96	KURCF-84	KURCF-64	KURCF-03	F1506-7	F905	F801-155	F507-239A	F302	F10-06-16	F10-05-2	F6-05-6	F2-06-6	F1-06-B10	CNGB 1120	CNGB 290	C-568	C-558	C-555	C-554	BRUC101	BRUC048	Br177112Ge	Br126811Ge	Br125210Ge	BM IND1	BG2	BCB033	BCB028	B115	ADMAS-G1	548	43	128	133	M28
bruce4	4	4	5	6	5	4	5	4	5	5	2	13	9	6	5	4	5	8	6	8	4	2	4	2	7	4	4	2	2	4	4	4	2	5	6	5	5	6	6	5	6	6	2	2	4	7	6	6	7
bruce6	1	4	1	2	1	3	2	3	1	2	1	1	1	1	1	1	2	3	1	1	3	3	1	3	1	1	3	3	3	1	1	1	1	3	3	1	1	1	1	1	1	1	3	2	1	1	1	1	1
bruce7	4	5	4	4	4	4	6	4	3	6	4	4	4	4	4	4	4	4	4	4	4	4	4	5	4	6	4	5	3	5	5	5	5	5	6	5	6	8	4	4	4	4	4	5	4	4	4	4	4
bruce8	5	5	5	5	5	5	5	5	5	5	5	5	5	5	5	5	5	6	5	5	6	4	5	4	5	5	5	4	4	5	5	5	5	5	5	5	5	5	5	5	5	5	4	4	5	5	5	5	5
bruce9	3	12	3	7	3	5	7	7	3	7	3	3	3	3	3	3	7	7	3	3	8	4	3	6	3	3	7	4	7	3	3	3	3	10	8	3	3	3	3	7	3	3	8	7	3	3	3	3	3
bruce11	3	3	3	3	3	3	3	3	3	3	3	3	3	3	3	3	3	3	3	3	3	3	3	3	3	3	3	2	2	3	3	3	3	3	3	3	3	3	3	3	3	3	3	2	3	3	3	3	3
bruce42	4	1	4	4	2	2	4	4	3	4	2	2	3	2	3	3	3	1	4	4	1	4	4	4	2	2	3	4	4	2	2	2	2	1	1	2	2	2	2	2	2	2	4	2	2	2	2	2	2
bruce43	2	1	2	2	2	2	2	2	2	2	2	2	2	2	3	2	2	1	2	2	1	2	2	2	2	2	2	2	2	2	2	2	2	1	1	2	2	2	3	2	2	2	2	2	2	2	2	2	2
bruce45	3	3	3	3	3	3	3	3	3	3	3	3	3	3	3	3	3	3	3	3	3	3	3	3	3	3	3	3	3	3	3	3	3	3	3	3	3	3	3	3	3	3	3	3	3	3	3	3	3
bruce12	13	13	12	13	13	12	13	13	13	13	12	13	13	13	13	13	13	13	13	13	14	13	13	13	12	13	14	13	13	13	13	13	13	13	13	13	13	14	13	13	13	13	13	13	13	13	13	13	13
bruce16	7	6	7	5	4	6	5	5	7	8	5	5	5	6	9	5	8	5	5	9	5	4	6	3	5	4	4	4	5	5	5	3	3	5	7	10	5	7	6	7	7	6	6	3	5	7	6	7	5
bruce18	4	7	4	4	4	7	4	4	4	8	4	4	4	4	4	4	5	7	4	4	7	6	4	6	4	4	6	7	9	4	4	3	3	7	7	4	4	4	4	4	4	4	6	5	4	4	4	4	4
bruce19	41	43	41	36	41	36	36	36	41	36	41	41	41	41	41	41	36	43	41	41	43	36	41	36	41	41	36	36	36	36	36	41	41	43	43	41	41	41	41	41	41	41	36	36	41	41	41	41	41
bruce21	8	8	8	8	8	8	8	8	8	8	8	8	8	8	8	8	8	8	8	8	8	5	8	5	8	8	8	6	6	8	7	8	8	8	8	8	8	8	8	8	8	8	5	6	8	8	8	8	8
bruce30	4	3	6	5	4	5	6	5	6	3	6	7	7	4	4	5	5	3	5	8	3	5	7	6	3	5	6	5	6	4	4	6	9	3	3	4	4	7	9	6	6	6	5	6	5	8	6	6	5
bruce55	2	3	2	3	2	4	5	5	2	3	2	2	2	2	2	2	6	3	2	2	3	3	2	3	2	2	3	3	3	2	2	2	2	3	3	2	2	2	2	2	2	2	2	3	2	2	2	2	2
[truncated: 4 more columns]

## Sheet: Sheet2
Strains	Host	Year	Geographic Location	Bruce6	Bruce8	Bruce11	Bruce12	Bruce42	Bruce43	Bruce45	Bruce55	Bruce18	Bruce19	Bruce21	Bruce4	Bruce7	Bruce9	Bruce16	Bruce30
UK37-05	Human	2005	UK	1	5	3	13	4	2	3	2	4	41	8	4	4	4	7	4
UK31-99	Human	1999	Egypt	4	5	3	13	1	1	3	3	7	43	8	4	5	13	6	3
UK29-05	Human	2005	UK	1	5	3	12	4	2	3	2	4	41	8	5	4	4	7	6
UK23-06	Human	2006	Somalia	2	5	3	13	4	2	3	3	4	36	8	6	4	8	5	5
UK22-06	Human	2006	Somalia	1	5	3	13	2	2	3	2	4	41	8	5	4	4	4	4
UK22-04	Human	2004	UK	3	5	3	12	2	2	3	4	7	36	8	4	4	6	6	5
UK19-04	Human	2005	Somalia	2	5	3	13	4	2	3	5	4	36	8	5	6	8	5	6
UK14-06	Human	2006	Somalia	3	5	3	13	4	2	3	5	4	36	8	4	4	8	5	5
UK3-06	Human	2006	Cyprus	1	5	3	13	3	2	3	2	4	41	8	5	3	4	7	6
Uk24-06	Human	2006	Nigeria	2	5	3	13	4	2	3	3	8	36	8	5	6	8	8	3
SKN25	Ovine	2015	India	1	5	3	12	2	2	3	2	4	41	8	2	4	4	5	6
Phil1136-12	Human	2012	Malaysia	1	5	3	13	2	2	3	2	4	41	8	13	4	4	5	7
MY1483-09	Human	2009	Malaysia	1	5	3	13	3	2	3	2	4	41	8	9	4	4	5	7
KU-RCF-96	Human	2014	Kuwait	1	5	3	13	2	2	3	2	4	41	8	6	4	4	6	4
KU-RCF-84	Human	2014	Kuwait	1	5	3	13	3	3	3	2	4	41	8	5	4	4	9	4
KU-RCF-64	Human	2014	Kuwait	1	5	3	13	3	2	3	2	4	41	8	4	4	4	5	5
KU-RCF-03	Human	2014	Kuwait	2	5	3	13	3	2	3	6	5	36	8	5	4	8	8	5
F15-06-7	Human	2006	Sicily,Italy	3	6	3	13	1	1	3	3	7	43	8	8	4	8	5	3
F9-05		2005	Turkey	1	5	3	13	4	2	3	2	4	41	8	6	4	4	5	5
F8-01-155	Bovine	2001	Kosovo	1	5	3	13	4	2	3	2	4	41	8	8	4	4	9	8
F5-07-239A	Ovine	2007	Italy	3	6	3	14	1	1	3	3	7	43	8	4	4	9	5	3
F3-02	Human	2002	Norway	3	4	3	13	4	2	3	3	6	36	5	2	4	5	4	5
F10-06-16	Human	2006	Thailand	1	5	3	13	4	2	3	2	4	41	8	4	4	4	6	7
F10-05-2		2005	Portugal	3	4	3	13	4	2	3	3	6	36	5	2	5	7	3	6
F6-05-6	cow	2005	Sudan	1	5	3	12	2	2	3	2	4	41	8	7	4	4	5	3
F2-06-6	Ovine	2006	Portugal	1	5	3	13	2	2	3	2	4	41	8	4	6	4	4	5
F1-06 B10	Goat	2006	Zimbawe	3	5	3	14	3	2	3	3	6	36	8	4	4	8	4	6
CNGB 1120	Human	2006	Argentina	3	4	2	13	4	2	3	3	7	36	6	2	5	5	4	5
CNGB 290	Human	1996	Argentina	3	4	2	13	4	2	3	3	9	36	6	2	3	8	5	6
C-568	Human	2014	Kalmykia, Russia	1	5	3	13	2	2	3	2	4	36	8	4	5	4	5	4
C-558	Human	2013	Dagestan, Russia	1	5	3	13	2	2	3	2	4	36	7	4	5	4	5	4
C-555	Human	2012	Dagestan, Russia	1	5	3	13	2	2	3	2	3	41	8	4	5	4	3	6
C-554	Human	2012	Dagestan, Russia	1	5	3	13	2	2	3	2	3	41	8	2	5	4	3	9
BRUC101	Human	2014	Egypt	3	5	3	13	1	1	3	3	7	43	8	5	5	11	5	3
BRUC048	Human		Egypt	3	5	3	13	1	1	3	3	7	43	8	6	6	9	7	3
Br.m-1771-12-Geo	Human	2012	Tbillisi,Georgia	1	5	3	13	2	2	3	2	4	41	8	5	5	4	10	4
Br.m-1268-11-Geo	bovine	2011	Gardabani,Georgia	1	5	3	13	2	2	3	2	4	41	8	5	6	4	5	4
Br.m-1252-10-Geo	bovine	2010	Marneuli, Georgia	1	5	3	14	2	2	3	2	4	41	8	6	8	4	7	7
BM IND1	Goat	2007	India	1	5	3	13	2	3	3	2	4	41	8	6	4	4	6	9
BG2-s27	Goat	2008	Pakistan	1	5	3	13	2	2	3	2	4	41	8	5	4	8	7	6
BCB033	Human	2006	China	1	5	3	13	2	2	3	2	4	41	8	6	4	4	7	6
BCB028	Ovine	1956	China	1	5	3	13	2	2	3	2	4	41	8	6	4	4	6	6
B115	Goat	1962	Malta	3	4	3	13	4	2	3	2	6	36	5	2	4	9	6	5
ADMAS-G1	Goat	2013	India	2	4	2	13	2	2	3	3	5	36	6	2	5	8	3	6
548	Ovine	1948	Saratov, Russia	1	5	3	13	2	2	3	2	4	41	8	4	4	4	5	5
043	Ovine	2010	Xinjiang, China	1	5	3	13	2	2	3	2	4	41	8	7	4	4	7	8
128	Human	1986	China	1	5	3	13	2	2	3	2	4	41	8	6	4	4	6	6
133	Human	1998	China	1	5	3	13	2	2	3	2	4	41	8	6	4	4	7	6
M28	Ovine	1950s	China	1	5	3	13	2	2	3	2	4	41	8	7	4	4	5	5
2010724553	Human	2010	Syria (USA)	1	5	3	13	3	2	3	2	4	41	8	6	4	4	5	5
20236	huamn	2012	Inner Mongolia,China	1	5	3	13	2	2	3	2	4	41	8	5	4	4	8	4
C-573	Human	2014	Russia	1	5	3	13	2	2	3	2	4	41	8	4	6	4	8	5
NI	Bovine	2007	China	1	5	3	13	2	2	3	2	4	41	8	4	4	4	8	8
Ether		1961	Italy	3	5	3	13	1	1	3	3	7	43	8	6	5	12	9	3
16M	Goat		USA	3	4	2	13	4	2	3	3	5	36	6	2	5	8	3	6
63/9		1963	India	1	5	3	12	2	2	3	2	4	41	8	7	4	3	5	4
M5			China	1	5	3	13	2	2	3	2	4	41	8	6	4	3	7	5
HN06	Bovine	2016	Xinjiang, China	1	5	3	13	3	2	3	2	4	41	8	4	4	9	4	6
XJ2	Ovine	2014	Xinjiang, China	1	5	3	13	2	2	3	2	4	41	8	7	4	3	6	6
XJ80	Ovine	2014	Xinjiang, China	1	5	3	13	2	2	3	2	4	41	8	5	4	3	5	6
XJ2011FP5	Ovine	2011	Xinjiang, China	1	5	3	13	2	2	3	2	4	41	8	4	4	3	5	5
XJ201327	Ovine	2013	Xinjiang, China	1	5	3	13	2	3	3	2	4	41	8	6	4	3	6	5
XJ71	Ovine	2014	Xinjiang, China	1	5	3	13	2	4	3	2	4	41	8	6	4	3	5	5
XJ49	Ovine	2014	Xinjiang, China	1	5	3	13	2	3	3	2	4	41	8	4	4	3	3	6
XJ20111	Ovine	2011	Xinjiang, China	1	5	3	13	2	2	3	2	4	41	8	4	4	3	6	7
XJ4	Ovine	2014	Xinjiang, China	1	5	3	13	2	2	3	2	4	41	8	4	4	3	6	8
66-59	Ovine	1966	India	1	5	3	13	2	2	3	2	4	41	8	4	4	4	7	4
CNGB 1076	Human	2006	Argentina	3	4	3	13	4	2	3	3	7	36	6	2	4	6	7	4
KURCF-31	Human	2014	Kuwait	1	5	3	13	2	2	3	2	4	41	8	4	4	4	5	4
BwIM_AFG_63_				1	5	3	13	2	3	3	2	4	41	8	9	4	3	9	4
BwIM_ALB_46				1	5	3	13	3	2	3	2	4	41	8	6	4	3	6	7
BwIM_BGR_21				1	5	3	13	3	2	3	2	5	36	8	5	4	3	5	4
BwIM_IRN_28				1	5	3	13	2	2	3	2	4	41	8	6	4	3	3	6
BwIM_IRN_37				1	5	3	13	3	2	3	2	4	41	8	5	4	3	5	4
BwIM_IRQ_11				1	5	3	13	3	2	3	2	4	41	8	6	4	3	7	5
BwIM_IRQ_43				1	5	3	13	3	2	3	2	4	41	8	4	4	3	5	5
_BwIM_ITA_45				3	6	3	14	1	1	3	3	7	43	8	8	6	5	6	3
BwIM_ITA_55				3	6	3	14	1	1	3	3	7	43	8	6	6	9	7	3
BwIM_JOR_13				1	5	3	13	3	2	3	2	4	41	8	5	4	3	5	4
BwIM_KWT_42				1	5	3	13	2	2	3	2	4	41	8	5	4	3	10	5
BwIM_MAR_25				3	5	3	13	1	1	3	3	7	45	8	6	2	6	6	3
BwIM_SAU_09				1	5	3	13	2	2	3	2	4	41	8	4	4	3	7	6
BwIM_SOM_36a				2	5	3	13	3	2	3	4	5	36	8	5	7	7	7	5
BwIM_SYR_41				1	5	3	13	3	2	3	2	4	41	8	6	4	3	5	4
BwIM_SYR_04				1	5	3	13	3	2	3	2	4	41	8	4	4	3	4	4
BwIM_TKM_56				1	5	3	13	2	2	3	2	4	41	8	6	4	3	6	4
BMM 13_15				1	5	3	13	2	2	3	2	4	41	8	6	4	4	4	7
BMM26_15				1	5	3	13	3	2	3	2	4	41	8	6	4	4	4	7
BwIM_TUR_02				1	5	3	13	3	2	3	2	4	41	8	4	4	3	4	4
BwIM_TUR_03				1	5	3	13	3	2	3	2	4	41	8	5	4	9	7	3
BwIM_TUR_24				1	5	3	13	3	2	3	2	4	41	8	5	5	3	8	4
VRI 4799_15				1	5	3	13	3	2	3	2	4	41	8	6	4	4	4	7
VRI 6856_11				1	5	3	13	2	2	3	2	4	41	8	7	4	4	5	7
